# Supplementary material for: A new species of Zingiber (Zingiberaceae) from Natma Taung National Park, Chin State, Myanmar
Source: PhytoKeys. 2020 Jan 10;138:131–7. doi: 10.3897/phytokeys.138.46719 (PMC6969034; doi:10.3897/phytokeys.138.46719)
Supplement: XML Treatment for Zingiber natmataungense [file phytokeys.138.46719-treatment1.xml]

<!DOCTYPE tp:taxon-treatment
  PUBLIC "-//TaxonX//DTD Taxonomic Treatment Publishing DTD v0 20100105//EN" "tax-treatment-NSO.dtd">
<tp:taxon-treatment xmlns:tp="http://www.plazi.org/taxpub"><tp:treatment-meta><kwd-group><label>Taxon classification</label><kwd><named-content xmlns:xlink="http://www.w3.org/1999/xlink" content-type="kingdom">Plantae</named-content></kwd><kwd><named-content xmlns:xlink="http://www.w3.org/1999/xlink" content-type="order">Zingiberales</named-content></kwd><kwd><named-content xmlns:xlink="http://www.w3.org/1999/xlink" content-type="family">Zingiberaceae</named-content></kwd></kwd-group><mixed-citation publication-type="journal"><person-group><name><surname>Li</surname><given-names>Ren</given-names></name><name><surname>Shine</surname><given-names>Law</given-names></name><name><surname>Li</surname><given-names>Wu</given-names></name><name><surname>Zhou</surname><given-names>Shi-Shun</given-names></name></person-group><article-title>A new species of <italic><tp:taxon-name><tp:taxon-name-part taxon-name-part-type="genus" reg="Zingiber">Zingiber</tp:taxon-name-part></tp:taxon-name></italic> (<tp:taxon-name><tp:taxon-name-part taxon-name-part-type="family">Zingiberaceae</tp:taxon-name-part></tp:taxon-name>) from Natma Taung National Park, Chin State, Myanmar</article-title><source>PhytoKeys</source><day>10</day><month>1</month><year>2020</year><volume>138</volume><fpage>131</fpage><lpage>137</lpage><pub-id pub-id-type="doi">10.3897/phytokeys.138.46719</pub-id></mixed-citation></tp:treatment-meta><tp:nomenclature><tp:taxon-name><object-id xmlns:xlink="http://www.w3.org/1999/xlink" content-type="arpha" xlink:type="simple">B72A33CD-6A5F-5039-AD48-49A1210A3F98</object-id>
            <tp:taxon-name-part taxon-name-part-type="genus" reg="Zingiber">Zingiber</tp:taxon-name-part>
            <tp:taxon-name-part taxon-name-part-type="species" reg="natmataungense">natmataungense</tp:taxon-name-part>
            <object-id xmlns:xlink="http://www.w3.org/1999/xlink" content-type="ipni" xlink:type="simple">urn:lsid:ipni.org:names:77204198-1</object-id>
          </tp:taxon-name><tp:taxon-authority>S.S.Zhou &amp; R.Li</tp:taxon-authority><tp:taxon-status xmlns:xlink="http://www.w3.org/1999/xlink" xlink:type="simple">sp. nov.</tp:taxon-status><xref ref-type="fig" rid="F1">Fig. 1</xref></tp:nomenclature><tp:treatment-sec sec-type="diagnosis" id="SECID0EIFAC"><title>Diagnosis.</title><p><italic><tp:taxon-name><tp:taxon-name-part taxon-name-part-type="genus" reg="Zingiber">Zingiber</tp:taxon-name-part> <tp:taxon-name-part taxon-name-part-type="species" reg="natmataungense">natmataungense</tp:taxon-name-part></tp:taxon-name></italic> is similar to <italic><tp:taxon-name><tp:taxon-name-part taxon-name-part-type="genus" reg="Zingiber">Zingiber</tp:taxon-name-part> <tp:taxon-name-part taxon-name-part-type="species" reg="yunnanense">yunnanense</tp:taxon-name-part></tp:taxon-name></italic> S. Q. Tong &amp; X. Z. Liu (<xref ref-type="bibr" rid="B10">Tong and Liu 1991</xref>; <xref ref-type="bibr" rid="B13">Wu and Chen 1997</xref>), but differs from it by leaf blade abaxially light green, ligule sparse pubescent, bracts glabrous; calyx white and glabrous, apex obviously 3-toothed; lateral lobes, ca. 1.5–1.7 × 0.6–0.7 cm; stamen with sparse pubescence, filament white and glabrous, 1–2 mm; anther connective appendage yellowish proximally, purplish distally; ovary white with sparse white pubescence; epigynous glands tapering, yellow. This new species also shows some morphological affinities with <italic><tp:taxon-name><tp:taxon-name-part taxon-name-part-type="genus" reg="Zingiber">Z.</tp:taxon-name-part> <tp:taxon-name-part taxon-name-part-type="species" reg="teres">teres</tp:taxon-name-part></tp:taxon-name></italic> S. Q. Tong &amp; Y. M. Xia (<xref ref-type="bibr" rid="B11">Tong and Xia 1987</xref>), but differs from it by corolla tube white, ca. 3.9–4.1 cm; central lobe white; lateral lobes white, 28–30 × 4–5 mm; labellum central lobe white, apex undulate and lobed, purplish-spotted at base, 28–29 × 16–18 mm. (Fig. <xref ref-type="fig" rid="F2">2</xref>).</p><fig id="F1" position="float" orientation="portrait"><object-id xmlns:xlink="http://www.w3.org/1999/xlink" content-type="doi" xlink:type="simple">10.3897/phytokeys.138.46719.figure1</object-id><object-id xmlns:xlink="http://www.w3.org/1999/xlink" content-type="arpha" xlink:type="simple">1A370D16-A4FF-537D-BB14-609B0819CA0D</object-id><label>Figure 1.</label><caption><p><italic><tp:taxon-name><tp:taxon-name-part taxon-name-part-type="genus" reg="Zingiber">Zingiber</tp:taxon-name-part> <tp:taxon-name-part taxon-name-part-type="species" reg="natmataungense">natmataungense</tp:taxon-name-part></tp:taxon-name></italic> S.S.Zhou &amp; R.Li, sp. nov. <bold>A</bold> habitat <bold>B–D</bold> pseudostem and detail of ligules <bold>E</bold> inflorescence <bold>F</bold> flower <bold>G</bold> inflorescence and rhizome <bold>H</bold> bract <bold>I</bold> flower and style <bold>J</bold> calyx and detail of ovary with epigynous glands and anther <bold>K</bold> dissection (from left): corolla lobes and labellum, floral tube with anther in side view.</p></caption><graphic xmlns:xlink="http://www.w3.org/1999/xlink" xlink:href="phytokeys-138-131-g001.jpg" position="float" orientation="portrait" xlink:type="simple" id="oo_370256.jpg"><uri content-type="original_file" xlink:type="simple">https://binary.pensoft.net/fig/370256</uri></graphic></fig><fig id="F2" position="float" orientation="portrait"><object-id xmlns:xlink="http://www.w3.org/1999/xlink" content-type="doi" xlink:type="simple">10.3897/phytokeys.138.46719.figure2</object-id><object-id xmlns:xlink="http://www.w3.org/1999/xlink" content-type="arpha" xlink:type="simple">8A92F843-9DCB-5725-A732-CA4F735D94FC</object-id><label>Figure 2.</label><caption><p><bold>A</bold> Holotype of <italic><tp:taxon-name><tp:taxon-name-part taxon-name-part-type="genus" reg="Zingiber">Zingiber</tp:taxon-name-part> <tp:taxon-name-part taxon-name-part-type="species" reg="natmataungense">natmataungense</tp:taxon-name-part></tp:taxon-name></italic> S.S.Zhou &amp; R.Li, sp. nov (S.S. Zhou. 15828, HITBC Acc. No. 169318) <bold>B</bold> holotype of <italic><tp:taxon-name><tp:taxon-name-part taxon-name-part-type="genus" reg="Zingiber">Z.</tp:taxon-name-part> <tp:taxon-name-part taxon-name-part-type="species" reg="yunnanense">yunnanense</tp:taxon-name-part></tp:taxon-name></italic> S.Q.Tong et X.Z.Liu (Tong, S.Q. &amp; Liu, X.Z. 42412, KUN Acc. No. 0833231) <bold>C</bold> isotype of <italic><tp:taxon-name><tp:taxon-name-part taxon-name-part-type="genus" reg="Zingiber">Z.</tp:taxon-name-part> <tp:taxon-name-part taxon-name-part-type="species" reg="teres">teres</tp:taxon-name-part></tp:taxon-name></italic> S.Q.Tong et Y.M.Xia (Tong, S.Q. &amp; Xia, Y.M. 42403, KUN Acc. No. 0833210).</p></caption><graphic xmlns:xlink="http://www.w3.org/1999/xlink" xlink:href="phytokeys-138-131-g002.jpg" position="float" orientation="portrait" xlink:type="simple" id="oo_370257.jpg"><uri content-type="original_file" xlink:type="simple">https://binary.pensoft.net/fig/370257</uri></graphic></fig></tp:treatment-sec><tp:treatment-sec sec-type="material" id="SECID0E4JAC"><title>Type.</title><p>Myanmar. Chin State. Natma Taung (Mt. Victoria) National Park, under evergreen broad-leaved forest in tropical montane forest, 1900–2000 m alt., 9 July 2019, Shi Shun-Zhou 15828 (holotype: HITBC!, Herb. Bar. Code No. 169318; isotype: RAF!).</p></tp:treatment-sec><tp:treatment-sec sec-type="description" id="SECID0ECKAC"><title>Description.</title><p>Pseudostems 50–80 cm, base with purplish-red sheaths. Rhizome yellow, aromatic. Leaves subsessile, ligule 2-lobed, 2–3 mm, sparsely pubescent; leaf blade green, abaxially light green, lanceolate or narrowly, ca. 5–25 × 3–5 cm, glabrous, base cuneate, apex acuminate or caudate. Inflorescences radical, ellipsoid, ca. 5–6 × 2–3.5 cm, ellipsoid or narrow ellipsoid; peduncle embedded in ground, 3–16 cm; bracts glabrous, outer ones purple, elliptic, apex blunt, ca. 4–4.2 × 2–2.3 cm, inner ones purple, purplish at base, long ellipsoid or lanceolate, ca. 4.5–5.0 × 1.3–1.7 cm; bracteoles white, purplish-spotted at apex, white at base, tubular, 43–45 × 4.5–5 mm. Calyx white 20–21 × 3.2–3.5 mm, apex obviously 3-toothed, glabrous. Corolla tube white, glabrous, ca. 3.9–4.1 cm; central lobe white with apex caudate-acuminate, ca. 3.1–3.3 × 0.8–0.9 cm; lateral lobes with acuminate apex, 2.8–3.0 × 0.4–0.5 cm. Labellum white, glabrous, apex undulate and lobed, purplish plaque at base; central lobe obovate, ca. 2.8–2.9 × 1.6–1.8 cm; lateral ones oblanceolate, ca. 1.5–1.7 × 0.6–0.7 cm. Stamen with sparse pubescence, ca. 2.4–2.6 cm; filament white, glabrous,1–2 mm; anther yellowish, ca. 1–1.1 cm; connective appendage yellowish proximally, purplish distally, ca. 1.4–1.6 cm. Ovary white, sparsely white pubescent; style white, glabrous, stigma slightly thicker than style, white, ostiole front facing, ciliate. Epigynous glands 2, ca. 6–7 mm tapered, apex whorled, yellow. Fruit unknown.</p></tp:treatment-sec><tp:treatment-sec sec-type="etymology" id="SECID0EHKAC"><title>Etymology.</title><p>The new species is named after Natma Taung National Park, Chin State, Myanmar, where it was discovered in a vast area of monsoon forest.</p></tp:treatment-sec><tp:treatment-sec sec-type="phenology" id="SECID0EMKAC"><title>Phenology.</title><p>Flowering from July to August.</p></tp:treatment-sec><tp:treatment-sec sec-type="distribution" id="SECID0ERKAC"><title>Distribution and habitat.</title><p><italic><tp:taxon-name><tp:taxon-name-part taxon-name-part-type="genus" reg="Zingiber">Zingiber</tp:taxon-name-part> <tp:taxon-name-part taxon-name-part-type="species" reg="natmataungense">natmataungense</tp:taxon-name-part></tp:taxon-name></italic> is only known from the type locality. It is a terrestrial plant in monsoon forest dominated by <italic><tp:taxon-name><tp:taxon-name-part taxon-name-part-type="genus" reg="Castanopsis">Castanopsis</tp:taxon-name-part> <tp:taxon-name-part taxon-name-part-type="species" reg="tribuloides">tribuloides</tp:taxon-name-part></tp:taxon-name></italic> (Smith) A. de Candolle (<tp:taxon-name><tp:taxon-name-part taxon-name-part-type="family">Fagaceae</tp:taxon-name-part></tp:taxon-name>) and <italic><tp:taxon-name><tp:taxon-name-part taxon-name-part-type="genus" reg="Nyssa">Nyssa</tp:taxon-name-part> <tp:taxon-name-part taxon-name-part-type="species" reg="javanica">javanica</tp:taxon-name-part></tp:taxon-name></italic> (Blume) Wangerin (<tp:taxon-name><tp:taxon-name-part taxon-name-part-type="family">Nyssaceae</tp:taxon-name-part></tp:taxon-name>) and narrowly distributed from 1900 m to 2000 m alt. It has been used as a traditional medicine by local Chin people, who cover wounds with freshly crushed rhizomes and also apply it as a substitution for common ginger to treat coughs by drinking water in which it has been boiled.</p></tp:treatment-sec><tp:treatment-sec sec-type="Critical note" id="SECID0ECMAC"><title>Critical note.</title><p>The new species most resembles <italic><tp:taxon-name><tp:taxon-name-part taxon-name-part-type="genus" reg="Zingiber">Zingiber</tp:taxon-name-part> <tp:taxon-name-part taxon-name-part-type="species" reg="yunnanense">yunnanense</tp:taxon-name-part></tp:taxon-name></italic> and <italic><tp:taxon-name><tp:taxon-name-part taxon-name-part-type="genus" reg="Zingiber">Z.</tp:taxon-name-part> <tp:taxon-name-part taxon-name-part-type="species" reg="teres">teres</tp:taxon-name-part></tp:taxon-name></italic>. Detailed morphological differences between the two species are given in Table <xref ref-type="table" rid="T1">1</xref>.</p><table-wrap id="T1" position="float" orientation="portrait"><label>Table 1.</label><caption><p>Diagnostic morphological characters of <italic><tp:taxon-name><tp:taxon-name-part taxon-name-part-type="genus" reg="Zingiber">Zingiber</tp:taxon-name-part> <tp:taxon-name-part taxon-name-part-type="species" reg="natmataungense">natmataungense</tp:taxon-name-part></tp:taxon-name></italic>, <italic><tp:taxon-name><tp:taxon-name-part taxon-name-part-type="genus" reg="Zingiber">Z.</tp:taxon-name-part> <tp:taxon-name-part taxon-name-part-type="species" reg="yunnanense">yunnanense</tp:taxon-name-part></tp:taxon-name></italic> and <italic><tp:taxon-name><tp:taxon-name-part taxon-name-part-type="genus" reg="Zingiber">Z.</tp:taxon-name-part> <tp:taxon-name-part taxon-name-part-type="species" reg="teres">teres</tp:taxon-name-part></tp:taxon-name></italic>.</p></caption><table id="TID0E1KAE" rules="all"><tbody><tr><th rowspan="1" colspan="1">Characters</th><th rowspan="1" colspan="1">
                    <italic><tp:taxon-name><tp:taxon-name-part taxon-name-part-type="genus" reg="Zingiber">Zingiber</tp:taxon-name-part> <tp:taxon-name-part taxon-name-part-type="species" reg="natmataungense">natmataungense</tp:taxon-name-part></tp:taxon-name></italic>
                  </th><th rowspan="1" colspan="1">
                    <italic><tp:taxon-name><tp:taxon-name-part taxon-name-part-type="genus" reg="Zingiber">Zingiber</tp:taxon-name-part> <tp:taxon-name-part taxon-name-part-type="species" reg="yunnanense">yunnanense</tp:taxon-name-part></tp:taxon-name></italic>
                  </th><th rowspan="1" colspan="1">
                    <italic><tp:taxon-name><tp:taxon-name-part taxon-name-part-type="genus" reg="Zingiber">Zingiber</tp:taxon-name-part> <tp:taxon-name-part taxon-name-part-type="species" reg="teres">teres</tp:taxon-name-part></tp:taxon-name></italic>
                  </th></tr><tr><td rowspan="1" colspan="1">Leaf blade</td><td rowspan="1" colspan="1">abaxially light green, glabrous</td><td rowspan="1" colspan="1">abaxially purplish-red on basal leaves, sparsely hairy</td><td rowspan="1" colspan="1">glabrous except sparsely puberulent along mid-vein abaxially</td></tr><tr><td rowspan="1" colspan="1">Ligule</td><td rowspan="1" colspan="1">sparsely pubescent, ca. 2–3 mm</td><td rowspan="1" colspan="1">densely pubescent, 4–7 mm</td><td rowspan="1" colspan="1">pubescent, 2–4 mm</td></tr><tr><td rowspan="1" colspan="1">Bracts</td><td rowspan="1" colspan="1">glabrous</td><td rowspan="1" colspan="1">slightly hairy</td><td rowspan="1" colspan="1">glabrous except red pubescent at acute or acuminate apex</td></tr><tr><td rowspan="1" colspan="1">Calyx</td><td rowspan="1" colspan="1">white 20–21 × 3.2–3.5 mm, glabrous, apex obscurely 3-toothed</td><td rowspan="1" colspan="1">white with red base and apex, ca. 10 mm, sparsely hairy, apex truncate</td><td rowspan="1" colspan="1">apex obscurely 3-toothed, 14–16 mm</td></tr><tr><td rowspan="1" colspan="1">Corolla tube</td><td rowspan="1" colspan="1">white, ca. 3.9–4.1 cm</td><td rowspan="1" colspan="1">white with red apex, ca. 3.7 cm</td><td rowspan="1" colspan="1">yellow, ca. 4–5 cm</td></tr><tr><td rowspan="1" colspan="1">Central lobe</td><td rowspan="1" colspan="1">White, 31–33 × 8–9 mm</td><td rowspan="1" colspan="1">red with slightly yellowish-green base, ca. 33 × 13 mm</td><td rowspan="1" colspan="1">yellow, 26–30 × 9–10 mm</td></tr><tr><td rowspan="1" colspan="1">Lateral lobes</td><td rowspan="1" colspan="1">White, 28–30 × 4–5 mm</td><td rowspan="1" colspan="1">red with slightly yellowish-green base, ca. 33 × 13 mm</td><td rowspan="1" colspan="1">yellow, 20–22 × 5–7 mm</td></tr><tr><td rowspan="1" colspan="1">Labellum central lobe</td><td rowspan="1" colspan="1">white, apex undulate and lobed, purplish- spotted at base, 28–29 × 16–18 mm</td><td rowspan="1" colspan="1">white with purple lines, elliptic, ca. 28 × 17 mm</td><td rowspan="1" colspan="1">purple with yellow stripes, apex acuminate, 18–20 × 11–13 mm</td></tr><tr><td rowspan="1" colspan="1">Labellum Lateral lobes</td><td rowspan="1" colspan="1">ca. 1.5–1.7 × 0.6–0.7 cm</td><td rowspan="1" colspan="1">ca. 0.7 × 0.45 cm</td><td rowspan="1" colspan="1">small</td></tr><tr><td rowspan="1" colspan="1">Stamen</td><td rowspan="1" colspan="1">sparsely pubescent,</td><td rowspan="1" colspan="1">glabrous</td><td rowspan="1" colspan="1">glabrous</td></tr><tr><td rowspan="1" colspan="1">Filament</td><td rowspan="1" colspan="1">white, glabrous, 1–2 mm</td><td rowspan="1" colspan="1">no filament</td><td rowspan="1" colspan="1">no filament</td></tr><tr><td rowspan="1" colspan="1">Anther connective appendage</td><td rowspan="1" colspan="1">yellowish proximally, purplish distally, 14–16 mm</td><td rowspan="1" colspan="1">purplish, 2-cleft ca. 15 mm</td><td rowspan="1" colspan="1">yellow proximally, purple distally, ca. 10 mm</td></tr><tr><td rowspan="1" colspan="1">Ovary</td><td rowspan="1" colspan="1">sparsely white pubescent</td><td rowspan="1" colspan="1">densely white pubescent</td><td rowspan="1" colspan="1">densely white pubescent</td></tr><tr><td rowspan="1" colspan="1">Epigynous glands</td><td rowspan="1" colspan="1">yellow, ca. 6–7 mm, tapered, apex whorled</td><td rowspan="1" colspan="1">white, ca. 5 mm, linear</td><td rowspan="1" colspan="1">white, ca. 4 mm, linear</td></tr></tbody></table></table-wrap></tp:treatment-sec><ref-list><ref id="B10"><mixed-citation xmlns:xlink="http://www.w3.org/1999/xlink" xlink:type="simple"><person-group><name name-style="western"><surname>Tong</surname><given-names>SQ</given-names></name><name name-style="western"><surname>Liu</surname><given-names>XZ</given-names></name></person-group> (<year>1991</year>) <article-title>A new species of <italic><tp:taxon-name><tp:taxon-name-part taxon-name-part-type="genus">Zingiber</tp:taxon-name-part></tp:taxon-name></italic> from Yunnan.</article-title><source>Yunnan Zhi Wu Yan Jiu</source><volume>01</volume>: <fpage>27</fpage>–<lpage>29</lpage>.</mixed-citation></ref><ref id="B13"><mixed-citation xmlns:xlink="http://www.w3.org/1999/xlink" xlink:type="simple"><person-group><name name-style="western"><surname>Wu</surname><given-names>ZY</given-names></name><name name-style="western"><surname>Chen</surname><given-names>SK</given-names></name></person-group> (<year>1997</year>) <source><tp:taxon-name><tp:taxon-name-part taxon-name-part-type="family">Zingiberaceae</tp:taxon-name-part></tp:taxon-name>. In: Wu ZY (Ed.) Flora of Yunnan 8.</source><publisher-name>Science Press</publisher-name>, <publisher-loc>Beijing</publisher-loc>, <size units="page">540 pp</size>.</mixed-citation></ref><ref id="B11"><mixed-citation xmlns:xlink="http://www.w3.org/1999/xlink" xlink:type="simple"><person-group><name name-style="western"><surname>Tong</surname><given-names>SQ</given-names></name><name name-style="western"><surname>Xia</surname><given-names>YM</given-names></name></person-group> (<year>1987</year>) <article-title>New taxa of <tp:taxon-name><tp:taxon-name-part taxon-name-part-type="family">Zingiberaceae</tp:taxon-name-part></tp:taxon-name> from southern Yunnan.</article-title><source>Zhiwu Fenlei Xuebao</source><volume>6</volume>: <fpage>460</fpage>–<lpage>471</lpage>.</mixed-citation></ref></ref-list></tp:taxon-treatment>
